# Supplementary material for: Nutritional Quality, Environmental Impact and Cost of Ultra-Processed Foods: A UK Food-Based Analysis
Source: Int J Environ Res Public Health. 2022 Mar 8;19(6):3191. doi: 10.3390/ijerph19063191 (PMC8948822; doi:10.3390/ijerph19063191)
Supplement: Supplementary file 1 [file ijerph-19-03191-s001.zip]

Archive with 1 entries (1 files):
- ijerph-1580267-supplementary.pdf
